# Supplementary material for: Divergent Enzymatic Assembly of a Comprehensive 64‐Membered IgG N‐Glycan Library for Functional Glycomics
Source: Adv Sci (Weinh). 2023 Aug 26;10(30):2303832. doi: 10.1002/advs.202303832 (PMC10602528; doi:10.1002/advs.202303832)
Supplement: Supplementary file 2 — Supplemental Table 1 [file ADVS-10-2303832-s001.xlsx]

## Sheet: Plant Lectins
Glycan Number	PHA-L	STDEV		WGA	STDEV		AAL	STDEV		ECL	STDEV		RCA-I	STDEV		MAL-II	STDEV		SNA	STDEV
1	-3.02	0.954594		221.717	35.4138		31373.6	832.99		0.53	1.57237		1.386	5.82656		-0.2	4.1504		0.19	2.71474
2	67.1533	21.7673		104.374	40.9703		18893.3	370.293		1715.28	50.2643		14088.2	907.464		0.933333	3.48794		1.27	1.44814
3	28.116	34.0036		276.612	95.9382		16516.1	2390.8		81.155	3.51757		3235.16	511.418		2.9975	5.22227		-4.375	6.29496
4	16.5425	10.3354		290.288	91.2991		21964.5	217.884		387.853	6.01456		10803.6	39.8526		-25.52	4.09649		-1.1375	2.18062
5	5.115	3.68677		3.905	12.24		20280	567.194		2.59667	1.0153		8695.3	414.213		0.932	0.812855		10575.2	131.257
6	40.294	21.7179		6.555	13.7744		31318.2	3063.25		1.61	1.91389		16.7	0.799031		12394.5	596.455		1.432	2.7339
7	138.676	42.6935		9.55833	3.04056		29206.2	443.452		2.69	2.0123		143.72	30.7512		6469.31	516.391		5985.69	137.742
8	14.8117	3.23618		43.86	19.8001		28522.7	1534.87		1.835	0.845394		113.197	14.6666		775.372	52.1395		613.213	16.2183
9	-12.4533	7.79302		23.2	4.08001		19938.4	3019.02		93.0133	2.50283		12817.8	1981.26		-5.1875	0.31277		10602.8	119.661
10	135.738	5.21302		80.6	10.7071		33169.5	1335.87		44.565	5.06069		2203.86	81.3526		1441.23	121.224		1.83167	2.07954
11	24.15	6.85834		64.6333	15.0728		16893	605.707		139.953	7.43078		13715	732.58		-6.64333	4.4761		4344.43	78.7211
12	85.7933	14.734		116.62	7.32563		23746.5	3537.78		170.775	6.20376		9575.13	1100.17		8606.39	345.446		-2.0075	2.5247
13	3.70333	6.05351		120.4	32.0885		23043.9	459.824		0.7	0.648742		35.2133	8.07536		-8.28	2.71982		11976.5	101.779
14	16.3733	2.63814		172.898	29.0216		30007.1	2683.73		1.45	1.55683		25.5133	3.13026		551.244	27.7539		0.333333	0.324808
15	-20.5675	10.4496		72.8025	9.34795		16852.6	2025.89		1.96	2.15144		34.8617	12.6267		0.188333	2.73892		6073.26	92.0452
16	221.42	29.3842		193.805	60.1452		35104.2	1105.01		0.265	0.945075		3.39	2.2024		7084.67	460.791		-1.24	0.543139
17	78.9367	13.8059		924.54	58.7313		15843.6	186.711		1.24667	1.56118		0.168	5.10674		1.81833	6.42595		0.278333	1.62963
18	398.76	133.879		38.5575	17.0441		14190.8	1545		827.535	29.1298		12277.4	1583.84		65.984	16.9693		3.62	0.954795
19	1551.08	45.0081		285.21	33.2235		15958.4	282.328		11.93	1.23495		2570.01	76.0669		-5.585	0.922727		0.638333	0.73898
20	112.205	35.7124		20.16	9.0439		16229.7	563.741		177.487	5.2369		494.495	27.0311		19.8067	6.087		1.17833	0.956138
21	-12.7783	7.70503		5.785	0.480833		16219	698.664		0.15	0.955523		4600.5	589.142		-1.44667	3.66476		8640.73	203.039
22	3621.9	139.923		31.77	9.88596		27094.5	655.139		-1.48333	0.276812		20.2983	10.8826		-1.092	0.544243		-0.47	1.1028
23	2218.52	257.007		10.16	2.14253		20176.9	786.639		1.715	2.06337		91.95	5.87852		-0.253333	1.98135		1479.13	72.7709
24	8.075	5.03454		30.5217	10.6856		20366.6	1902.72		8.274	1.73534		19.4367	7.41202		-2.14333	9.40549		993.79	55.1528
25	944.16	146.95		6.225	3.98101		17121.6	141.28		24.3133	2.81028		16379.3	185.808		-1.43667	2.85334		2934.51	169.445
26	932.86	172.443		6.44333	8.61963		25663.1	1735.33		12.9383	0.656252		1035	62.7466		-1.518	6.65571		0.75	1.04374
27	4.16	2.37003		10.945	1.67584		14200	1722.83		87.492	3.45304		8041.11	1161.13		-3.11333	3.23156		6342.45	55.6017
28	3821.98	387.361		-22.7775	2.07889		27218.1	120.921		146.133	6.0052		260.368	10.7185		-6.09667	3.75116		-0.5175	1.26286
29	3.91333	8.92549		7.875	2.92742		16438.6	787.334		0.85	0.778143		2.464	7.83528		-5.66667	4.2129		3231.92	69.2772
30	32.6267	6.84668		40.2283	12.8906		30906.7	3173.86		1.74	1.72136		5.135	9.50881		-9.36333	7.74522		-0.1575	0.392258
31	-8.08333	10.6497		29.4833	14.4179		15458.6	180.138		2.065	2.43712		11.448	10.6911		-5.28	2.25909		7053.76	135.826
32	3273.11	224.912		231.86	13.4669		26978.1	2114.84		3.295	1.93197		15.455	12.3351		-1.45	2.25123		-1.195	1.03684
33	2.47333	0.702964		326.568	16.4039		-0.925	1.20915		0.23	1.31051		8.35	6.48539		-10.614	6.77604		0.861667	1.46001
34	65.525	8.03698		116.738	11.8395		-0.26	1.21622		1921.87	39.7033		12551.9	196.469		-3.47167	5.0221		-0.905	0.663852
35	1.42167	8.54308		210.722	39.707		0.293333	1.02002		53.23	4.4384		2417.48	161.326		-1.214	2.63241		0.361667	2.13436
36	0.0416667	0.955768		273.785	12.0194		0.408	1.15284		201.123	43.5926		4819.28	1380.05		-8.21333	2.85858		0.408333	0.389134
37	5.45333	5.77459		-34.0717	8.25932		2.99333	2.29513		0.69	0.731277		264.828	14.9959		1.16833	0.688791		10016.8	248.534
38	131.74	4.57562		147.992	18.8444		2.53833	1.33428		0.463333	0.745967		20.55	2.96199		11279.7	1025.26		0.831667	0.576744
39	45.1417	13.4089		13.4667	0.403051		5	1.61545		0.906667	0.276827		32.8967	17.8917		5444.52	294.163		5460.98	193.464
40	7.68833	3.02563		68.9567	2.43245		4.17167	0.825288		0.5	3.02589		30.6383	4.92146		423.615	61.0723		984.067	33.3025
41	17.1183	6.2077		-49.3283	12.2769		3.255	0.540093		58.3467	3.62219		11576.2	354.059		-1.16167	3.1778		8488.91	277.728
42	24.238	15.6074		169.99	5.91063		1.86	0.612617		39.335	4.65041		1129.16	87.8795		1068.26	93.7226		-2.95	0.977582
43	2.76	1.04998		70.9517	8.56306		1.4	0.928309		114.642	8.15234		11186.4	819.733		2.28667	2.81586		4251.33	35.3494
44	142.922	21.4288		179.51	24.7077		0.718333	1.79845		170.11	5.75214		6257.87	367.609		6899.59	573.817		-2.1425	1.10053
45	2.54167	2.58881		7.88167	12.3885		2.78333	2.32802		2.84667	2.56766		59.15	27.1343		8.51167	1.51988		10012.2	188.485
46	7.79	7.06521		410.112	38.7424		1.41333	1.01025		0.291667	1.07717		14.24	3.0671		587.072	15.1179		-1.2625	0.703391
47	2.5	2.44325		91.9117	21.8896		2.235	1.11267		0.8	1.62613		5.06	2.7139		-13.658	6.08915		5071.08	48.3782
48	91.7533	23.5553		480.49	12.1956		-0.2	0.663174		0.943333	1.16278		12.515	4.86951		5769.57	542.911		-2.11	2.81989
49	71.1367	15.3878		2346.53	141.268		-0.025	1.25816		0.2625	0.263233		8.21	4.5445		-9.80667	3.27327		2.32333	1.26572
50	895.727	31.9331		-22.2925	18.7933		0.518333	1.68524		991.77	31.2311		8698.12	490.346		5.88333	6.1037		-0.535	1.64593
51	383.725	144.927		883.622	34.7559		2.19167	1.35816		24.08	1.53747		1316.39	203.311		-5.985	1.00363		4.01333	0.88805
52	19.92	8.79752		59.6317	18.2009		13.1383	4.63761		100.807	5.06385		233.07	22.5462		-2.28667	4.99972		1.00167	1.24136
53	5.40833	3.75347		-87.068	11.4369		1.14	0.204287		1.09667	0.812419		438.145	35.1334		4.9575	3.97002		5005.15	143.473
54	532.05	108.919		-39.62	9.79899		0.626667	1.17209		0.66	0.537494		25.232	4.85519		-1.45167	1.43314		115.555	8.41643
55	1359.76	343.27		8.98	4.12243		5.27667	0.780555		2.095	0.473762		34.6283	5.68383		4.4575	5.41676		915.692	33.3293
56	5.23333	3.96225		-95.765	13.8736		1.46333	0.744961		0.873333	0.160286		3.4775	6.12637		-2.0025	7.46174		850.675	12.2741
57	273.763	26.6509		-124.505	6.49442		1.86833	0.85023		28.4833	1.60924		9644.06	851.281		-2.246	1.95486		1891.69	55.478
58	458.91	43.0155		17.45	18.4248		-0.908333	1.39286		19.95	4.85779		735.812	42.782		-8.736	1.89447		-1.1525	1.06431
59	2.66167	2.08463		12.66	3.47189		1.07167	1.80308		83.0217	1.94726		3690.66	111.874		-5.11667	2.10556		4093.48	56.548
60	988.55	207.298		3.38667	3.68403		4.96167	3.98582		68.1983	4.80086		291.432	20.471		7.475	5.98783		2.54833	1.35937
61	-8.86333	8.23817		-71.045	9.89284		7.83667	1.5343		1.89	1.33428		7.23	6.54972		-6.90333	8.53506		2457.42	55.3746
62	90.3983	17.9881		389.675	26.6738		0.57	2.30957		1.22833	1.00161		0.54	3.85626		32.14	19.4477		0.3	0.586458
63	-16.125	2.90712		426.302	28.6991		6.07333	1.14381		0.843333	0.576368		7.41833	2.03968		6.5725	9.89101		4741.17	201.334
64	2424.57	126.961		1122.33	44.6157		8.36833	2.59186		1.10333	1.45646		1.77	7.07491		22.785	6.22747		-2.32	2.24045

## Sheet: Immune-Associated Lectins
Glycan Number	DC-SIGN	STDEV		L-SIGN	STDEV		hDCIR	STDEV		Siglec-10	STDEV		Galectin-9	STDEV
1	17527.3	1364.24		5472.69	513.572		15.9425	12.057		27.4275	3.93858		-49.47	36.452
2	57.11	0.960347		2.03167	1.60036		1.792	4.03641		5.46333	2.6386		1692.69	72.4601
3	6061.61	620.769		491.232	24.5861		10.96	14.1266		-28.2767	3.44564		206.636	30.3278
4	7173.11	544.663		1339.07	100.416		20.045	15.8016		-18.8725	11.0613		634.446	75.9079
5	-0.318333	0.918658		-1.695	1.5013		5.514	9.41348		829.248	50.5662		48.2217	14.582
6	-4.88	2.55206		-51.384	5.12547		9049.3	355.83		1115.01	195.005		574.108	44.5283
7	11.585	0.721873		-51.5817	9.22324		10.5325	1.7411		1505.33	187.78		156.816	13.2158
8	-0.951667	0.588926		7.885	5.69704		3.812	2.16471		543.065	28.1269		382.33	73.1609
9	0.17	2.0294		-10.662	14.0666		9.385	0.13435		163.14	31.8528		404.298	99.0941
10	-3.296	2.42644		6.64	9.61417		4821.08	446.651		124.028	46.3836		905.02	68.6683
11	3.305	1.43966		-1.28	0.773191		6.06333	4.24471		196.528	15.1913		625.425	66.5876
12	0.87	0.69347		3.914	0.518106		24.8075	1.86968		496.118	45.0605		1472.53	115.439
13	5.654	6.39482		444.982	36.9251		11.2733	1.22543		236.217	11.1413		-4.6	37.763
14	3.17	0.971288		293.715	67.9323		5.664	3.82703		129.158	20.5911		503.337	61.7134
15	5.27	3.73227		2.584	2.57093		-15.0833	1.71504		122.575	24.2582		-47.0083	13.0591
16	1.54333	1.52096		3.02	7.37569		17.992	0.320364		416.19	36.6629		208.407	42.6188
17	9.73833	4.42314		43.07	10.7898		2.62	3.2072		-0.665	4.1395		28.112	11.3154
18	69.5617	13.2843		54.7567	8.76869		31.75	4.60428		37.7017	15.8153		2156.02	204.585
19	2.706	4.37432		0.593333	0.896408		9.39667	0.504942		-0.0516667	2.32163		200.718	30.7066
20	-0.733333	1.51926		1.74	4.36883		-1.33167	0.723779		4.45833	5.83502		1335.92	105.53
21	0.133333	3.32357		0.183333	1.59554		5.01167	1.90671		1304.73	172.333		36.8317	6.01041
22	0.00333333	1.52478		0.546	0.870161		358.56	19.8672		1212.16	173.589		853.107	73.5449
23	1.324	1.57608		0.181667	2.90556		8.765	3.9723		1968.65	295.154		446.61	66.6368
24	-0.126667	1.13504		2.89	0.322211		-0.34	0.797471		601.775	52.2251		550.972	12.8261
25	0.606667	1.59406		-0.238	1.48803		7.56333	0.834745		250.115	38.0406		313.715	21.6513
26	0.21	0.571909		-0.58	1.67996		-0.931667	1.03949		132.992	26.183		1399.91	88.752
27	0.778333	1.24367		6.455	5.27118		10.4217	1.39877		162.693	35.5511		1001.22	40.5809
28	0.168333	0.515574		1.30667	1.71232		21.6917	0.807279		489.427	75.3787		2070.03	46.6788
29	8.52833	1.85586		1.09	1.42937		-0.045	1.40161		215.098	31.1331		47.9567	2.87548
30	-0.085	1.23843		13.6	6.49775		5.37	0.251992		188.405	21.959		684.188	19.4879
31	-0.813333	1.51064		-0.15	0.421758		8.15667	6.31035		102.802	17.1677		67.315	31.7279
32	-1.36333	1.68962		1.9	0.334714		9.95333	6.74223		436.51	36.0722		222.922	23.9496
33	7392.75	613.733		14247.6	1276.53		0.618333	2.45581		21.7283	3.94264		-28.4267	17.2536
34	0.095	1.91069		6.476	0.908419		7.28167	1.16099		-0.328333	2.89865		1724.97	81.0048
35	1.85	2.52313		93.96	6.98621		7.745	1.78589		3.82833	4.71405		376.582	29.1277
36	-1.225	1.65843		9048.45	724.473		18.4383	0.35019		-1.10833	4.17731		644.257	47.22
37	-1.615	1.28768		1.42833	0.77659		2.20667	2.87874		488.712	72.2576		33.485	17.0908
38	0.095	1.546		-0.74	0.6179		10465.6	561.744		1143.3	113.962		1024.64	65.626
39	1.105	5.35443		0.926	1.38304		29.92	4.52463		1158.38	81.3499		260.287	20.8278
40	-2.042	1.26312		0.268333	1.62301		5.568	2.15316		478.838	81.2949		288.238	21.3676
41	2.30667	7.63355		-0.545	0.716094		10.395	15.4079		135.594	13.2626		423.205	44.6357
42	0.795	1.4404		1.06667	1.15446		1501.82	199.266		85.2825	33.5113		1088.96	38.3422
43	0.221667	2.95545		6.26833	0.46636		-0.962	1.04531		94.59	18.7907		675.345	68.5528
44	3.945	3.42564		0.385	0.93699		2.16333	0.739341		464.205	11.2061		1444.09	88.6466
45	-0.16	1.20088		2035.52	117.366		0.323333	0.725046		157.132	36.3701		45.1867	6.56195
46	-0.918333	1.57966		944.362	71.6684		12.028	3.8956		101.742	22.7769		620.327	36.0845
47	-0.561667	0.867858		0.44	0.841641		3.622	9.07334		125.17	11.778		17.6033	0.685894
48	1.45333	4.47459		4.206	7.28196		16.804	1.43561		441.572	20.9197		404.24	29.6164
49	-1.295	1.09415		5.7	8.1819		-0.928333	0.907666		6.015	4.74099		87.91	7.73575
50	1.38333	2.34889		7.14833	1.0207		1.60167	0.198158		-13.7917	2.58636		1673.09	29.6511
51	0.485	0.975		6.875	4.74054		4.95833	0.537091		-30.0467	18.7314		256.643	35.8645
52	-0.668333	0.495042		3.41	10.1696		5.66833	0.697967		12.7567	11.7666		551.135	31.6218
53	0.278333	0.575036		-2.23	0.994133		7.5	5.30476		491.01	37.9298		140.86	13.7593
54	14.505	2.15718		2.45167	3.72905		14.518	3.1432		799.293	82.9165		554.465	35.9632
55	1.69833	2.49483		-0.485	1.86682		3.69	4.40807		931.03	102.318		145.263	7.23586
56	-1.406	1.71768		0.055	0.585911		5.35833	2.01556		306.808	89.7039		543.825	38.5678
57	4.54	3.77669		1.41833	2.99793		7.576	2.65059		164.043	13.2961		318.398	6.78823
58	4.45833	3.89655		-3.9525	5.07679		20.5167	4.79998		98.3225	14.7927		1321.82	83.1384
59	4.07333	0.835185		5.50833	3.51045		19.2033	9.93864		87.12	15.3964		921.516	33.2875
60	7.795	1.87671		1.876	2.4868		16.7983	17.8842		251.222	17.2235		1311.54	62.9168
61	0.222	3.13191		9.134	5.55059		8.354	3.13589		49.77	18.8373		32.9217	14.6725
62	0.478333	0.454414		0.616667	2.02487		47.445	2.44136		112.842	29.7041		248.45	13.1364
63	3.72667	1.91365		-1.0525	4.46664		9.374	6.39932		68.886	24.496		-15.1517	20.3588
64	12.705	2.04432		0.62	0.663023		575.208	17.1686		57.56	2.91328		-8.7775	8.27315
